# Supplementary material for: Evidence for circulation of high-virulence HIV-1 subtype B variants in the United Kingdom
Source: Virus Evol. 2025 May 20;11(1):veaf048. doi: 10.1093/ve/veaf048 (PMC12257091; doi:10.1093/ve/veaf048)
Supplement: Data_S1_veaf048 [file data_s1_veaf048.xlsx]

## Sheet: Common muts 2 VOIs and PT.B.137
Tab 1: Common muts 2 VOIs and PT.B.137.UK
mutation	protein	site	motif HXB2	motif mutant	mutant freq (subtype B)	freq including other subtypes	% of subtype B matches	present in COMPARE-HIV/INITiO consensus sequence?	notes and references
gag:H124N	gag	124	DTGHSNQV	DTGNSNQV	967	1019	94.897	Y
gag:V215L	gag	215	WDRVHPVH	WDRLHPVH	30748	55878	55.027	Y
gag:T401I	gag	401	EGHTARNC	EGHIARNC	16589	25682	64.5939	Y
gag:Y441H	gag	441	WPSYKGRP	WPSHKGRP	34920	53060	65.8123	Y
gag:S465F	gag	465	SFRSGVET	SFRFGVET	10	10	100	Y
gag:V467E	gag	467	RSGVETTT	RSGEETTT	467	470	99.3617	Y
pol_pr:V3I	pol_pr	3	PQVTLWQR	PQITLWQR	198261	377238	52.5559	Y
pol_rt:E122K	pol_rt	122	PLDEDFRK	PLDKDFRK	87323	109263	79.92	Y
pol_rt:L214F	pol_rt	214	RWGLTTPD	RWGFTTPD	67532	111099	60.7854	Y
pol_p15:Q72K	pol_p15	72	QPDQSESE	QPDKSESE	23168	35944	64.4558	Y
pol_int:D10E	pol_int	10	KAQDEHEK	KAQEEHEK	20552	31340	65.5775	Y
pol_int:E11D	pol_int	11	AQDEHEKY	AQDDHEKY	432	466	92.7039	N
pol_int:V72I	pol_int	72	EGKVILVA	EGKIILVA	25833	40973	63.0488	Y
pol_int:G123S	pol_int	123	NFTGATVR	NFTSATVR	4	9	44.4444	Y
pol_int:R127K	pol_int	127	ATVRAACW	ATVKAACW	5183	6469	80.1206	Y
pol_int:V201I	pol_int	201	GERIVDII	GERIIDII	18568	51973	35.7262	Y
pol_int:N232D	pol_int	232	DSRNPLWK	DSRDPLWK	31891	33292	95.7918	Y
vif:L124I	vif	124	RKALLGHI	RKAILGHI	1763	10336	17.0569	Y
vpr:H15Y	vpr	15	REPHNEWT	REPYNEWT	16068	27179	59.1192	Y
tat1:A42G	tat1	42	ITKALGIS	ITKGLGIS	6460	7384	87.4865	Y
tat1:H59P	tat1	59	RRRAHQNS	RRRAPQNS	227	274	82.8467	Y
rev1:I13L	rev1	13	DEELIRTV	DEELLRTV	1111	1222	90.9165	Y
env_gp120:Q8K	env_gp120	8	EKYQHLWR	EKYKHLWR	0	0	0	N
env_gp120:S128T	env_gp120	128	LCVSLKCT	LCVTLKCT	1772	3208	55.2369	Y	Residues 128 through 197 missing in 1G9M structure, close to CD4 binding site
env_gp120:V318Y	env_gp120	318	RAFVTIGK	RAFYTIGK	3	3	100	Y	Coreceptor binding site inside V3
env_gp120:I320T	env_gp120	320	FVTIGKIG	FVTTGKIG	5	5	100	Y
env_gp120:VTI318-320YTT	env_gp120		FVTIGKIG	FYTTGKIG	3	4	75	Y	8-mer including both mutations in close proximity
env_gp120:K322E	env_gp120	322	TIGKIGNM	TIGEIGNM	0	1	0	Y	Co-receptor Specific (R5/X4) binding site (inside V3)
env_gp120:N325D	env_gp120	325	KIGNMRQA	KIGDMRQA	27	27	100	Y	Co-receptor Specific (R5/X4) binding site (inside V3)
env_gp120:KIGN322-325EIGD	env_gp120		IGKIGNMR	IGEIGDMR	0	0	0	Y	8-mer including both mutations in close proximity
env_gp120:M326I	env_gp120	326	IGNMRQAH	IGNIRQAH	30771	39598	77.7085	Y	Co-receptor Specific (R5/X4) binding site (inside V3)
env_gp120:S387T	env_gp120	387	YCNSTQLF	YCNTTQLF	28925	32446	89.1481	Y	Monoclonal Ab 2G12 glycosylation binding site (N386-T388)
env_gp120:I467T	env_gp120	467	ESEIFRPG	ESETFRPG	570	752	75.7979	Y
env_gp41:H114N	env_gp41	114	IWNHTTWM	IWNNTTWM	31	74	41.8919	Y
env_gp41:T115M	env_gp41	115	WNHTTWE	WNHMTWE	0	0	0	Y
env_gp41:HT114-115NM	env_gp41		IWNHTTWM	IWNNMTWM	20123	29300	68.6792	Y	8-mer including both mutations in close proximity
env_gp41:D121E	env_gp41	121	MEWDREIN	MEWEREIN	3173	3511	90.3731	Y
env_gp41:H132Y	env_gp41	132	SLIHSLIE	SLIYSLIE	920	1154	79.7227	Y
env_gp41:L173I	env_gp41	173	YIKLFIMI	YIKIFIMI	50842	92286	55.0918	Y
env_gp41:T212A	env_gp41	212	HLPTPRGP	HLPAPRGP	4538	4565	99.4085	Y
env_gp41:G324R	env_gp41	324	VVQGACRA	VVQRACRA	3525	3645	96.7078	Y
nef:R29G	nef	29	AADRVGAA	AADGVGAA	8259	8666	95.3035	Y
nef:*124W	nef	124	FPD*QNYT	FPDWQNYT	35866	63330	56.6335	Y
del:5771:1	del	5771						Y
SYNSNP:G1293A	SYNSNP	1293						Y
SYNSNP:G2567A	SYNSNP	2567						Y
SYNSNP:G2669A	SYNSNP	2669						Y
SYNSNP:G3161A	SYNSNP	3161						Y
SYNSNP:G3335A	SYNSNP	3335						Y
SYNSNP:A3401G	SYNSNP	3401						Y
SYNSNP:A3470G	SYNSNP	3470						Y
SYNSNP:G3722A	SYNSNP	3722						Y
SYNSNP:T3800C	SYNSNP	3800						Y
SYNSNP:G3839A	SYNSNP	3839						N
SYNSNP:T4145C	SYNSNP	4145						Y
SYNSNP:T4526C	SYNSNP	4526						Y
SYNSNP:C5601T	SYNSNP	5601						Y
SYNSNP:C5768T	SYNSNP	5768						Y
SYNSNP:C6063T	SYNSNP	6063						Y
SYNSNP:A6107G	SYNSNP	6107						Y
SYNSNP:T6108C	SYNSNP	6108						Y
SYNSNP:C6197A	SYNSNP	6197						Y
SYNSNP:G6362A	SYNSNP	6362						Y
SYNSNP:G6683A	SYNSNP	6683						Y
SYNSNP:C7823G	SYNSNP	7823						Y
SYNSNP:G7874A	SYNSNP	7874						Y
SYNSNP:T8360C	SYNSNP	8360						Y
SYNSNP:C8479T	SYNSNP	8479						Y
SYNSNP:A9224T	SYNSNP	9224						Y
SYNSNP:A9268G	SYNSNP	9268						Y
SYNSNP:C9281A	SYNSNP	9281						Y
SYNSNP:A9283T	SYNSNP	9283						Y
SYNSNP:T9305A	SYNSNP	9305						Y
SYNSNP:G9428T	SYNSNP	9428						Y

## Sheet: PT.B.40.UK
Tab 2: PT.B.40.UK mutations
mutation	protein	site	N sequences	percent sequences	present in COMPARE-HIV/INITiO consensus sequence?
gag:K30R	gag	30	14	87.5	N
gag:G62E	gag	62	13	81.25	N
gag:I94V	gag	94	14	87.5	Y
gag:H124N	gag	124	14	87.5	Y
gag:V215L	gag	215	13	81.25	Y
gag:A340G	gag	340	13	81.25	N
gag:T375A	gag	375	15	93.75	N
gag:T401I	gag	401	15	93.75	Y
gag:Y441H	gag	441	15	93.75	Y
gag:S465F	gag	465	16	100	Y
gag:V467E	gag	467	16	100	Y
gag:T471A	gag	471	14	87.5	N
pol_pr:V3I	pol_pr	3	16	100	Y
pol_pr:E35D	pol_pr	35	14	87.5	N
pol_pr:I62V	pol_pr	62	14	87.5	N
pol_pr:A71T	pol_pr	71	14	87.5	N
pol_pr:I93L	pol_pr	93	14	87.5	N
pol_rt:K20R	pol_rt	20	15	93.75	N
pol_rt:E122K	pol_rt	122	15	93.75	Y
pol_rt:E169D	pol_rt	169	13	81.25	N
pol_rt:R211K	pol_rt	211	15	93.75	Y
pol_rt:L214F	pol_rt	214	16	100	Y
pol_rt:K390R	pol_rt	390	14	87.5	Y
pol_p15:N20D	pol_p15	20	16	100	Y
pol_p15:Q72K	pol_p15	72	16	100	Y
pol_p15:N79S	pol_p15	79	16	100	Y
pol_int:D10E	pol_int	10	15	93.75	Y
pol_int:E11D	pol_int	11	15	93.75	N
pol_int:V72I	pol_int	72	14	87.5	Y
pol_int:L101I	pol_int	101	16	100	Y
pol_int:G123S	pol_int	123	15	93.75	Y
pol_int:A124T	pol_int	124	13	81.25	Y
pol_int:R127K	pol_int	127	16	100	Y
pol_int:K156N	pol_int	156	13	81.25	N
pol_int:V201I	pol_int	201	14	87.5	Y
pol_int:N232D	pol_int	232	16	100	Y
vif:G37N	vif	37	13	81.25	N
vif:R63K	vif	63	14	87.5	Y
vif:K122N	vif	122	13	81.25	Y
vif:L124I	vif	124	13	81.25	Y
vif:T155K	vif	155	14	87.5	N
vif:K158R	vif	158	13	81.25	N
vpr:H15Y	vpr	15	16	100	Y
vpr:I37P	vpr	37	15	93.75	Y
vpr:T78P	vpr	78	14	87.5	N
tat1:A42G	tat1	42	16	100	Y
tat1:H59P	tat1	59	16	100	Y
rev1:I13L	rev1	13	16	100	Y
rev1:R14K	rev1	14	14	87.5	Y
rev2:E57G	rev2	32	14	87.5	N
rev2:R58W	rev2	33	13	81.25	Y
rev2:S67P	rev2	42	15	93.75	Y
rev2:T108A	rev2	83	13	81.25	Y
env_gp120:E5G	env_gp120	5	14	87.5	Y
env_gp120:Q8K	env_gp120	8	15	93.75	N
env_gp120:L10Y	env_gp120	10	14	87.5	N
env_gp120:W11Q	env_gp120	11	15	93.75	N
env_gp120:M20L	env_gp120	20	15	93.75	N
env_gp120:T31A	env_gp120	31	14	87.5	Y
env_gp120:V65K	env_gp120	65	13	81.25	N
env_gp120:D78N	env_gp120	78	13	81.25	N
env_gp120:S128T	env_gp120	128	16	100	Y
env_gp120:S162T	env_gp120	162	15	93.75	Y
env_gp120:S164G	env_gp120	164	15	93.75	N
env_gp120:G167D	env_gp120	167	16	100	Y
env_gp120:E172Q	env_gp120	172	15	93.75	N
env_gp120:K178T	env_gp120	178	15	93.75	N
env_gp120:L179M	env_gp120	179	15	93.75	N
env_gp120:I182V	env_gp120	182	16	100	Y
env_gp120:P183Q	env_gp120	183	15	93.75	N
env_gp120:D185K	env_gp120	185	13	81.25	N
env_gp120:N186D	env_gp120	186	15	93.75	N
env_gp120:K192R	env_gp120	192	16	100	Y
env_gp120:T194I	env_gp120	194	14	87.5	Y
env_gp120:R306S	env_gp120	306	16	100	Y
env_gp120:V318Y	env_gp120	318	16	100	Y
env_gp120:T319A	env_gp120	319	13	81.25	Y
env_gp120:I320T	env_gp120	320	16	100	Y
env_gp120:K322E	env_gp120	322	15	93.75	Y
env_gp120:N325D	env_gp120	325	14	87.5	Y
env_gp120:M326I	env_gp120	326	15	93.75	Y
env_gp120:A336T	env_gp120	336	15	93.75	N
env_gp120:I371V	env_gp120	371	13	81.25	N
env_gp120:T373M	env_gp120	373	14	87.5	Y
env_gp120:S375T	env_gp120	375	14	87.5	N
env_gp120:S387T	env_gp120	387	16	100	Y
env_gp120:K429E	env_gp120	429	14	87.5	Y
env_gp120:Q442V	env_gp120	442	14	87.5	N
env_gp120:L453I	env_gp120	453	13	81.25	N
env_gp120:E464T	env_gp120	464	14	87.5	N
env_gp120:S465N	env_gp120	465	14	87.5	N
env_gp120:I467T	env_gp120	467	14	87.5	Y
env_gp41:L7M	env_gp41	7	14	87.5	Y
env_gp41:A96T	env_gp41	96	13	81.25	N
env_gp41:L108Y	env_gp41	108	13	81.25	N
env_gp41:Q110D	env_gp41	110	14	87.5	N
env_gp41:H114N	env_gp41	114	16	100	Y
env_gp41:T115M	env_gp41	115	15	93.75	Y
env_gp41:E119Q	env_gp41	119	15	93.75	Y
env_gp41:D121E	env_gp41	121	16	100	Y
env_gp41:R122K	env_gp41	122	13	81.25	N
env_gp41:N125E	env_gp41	125	15	93.75	N
env_gp41:H132Y	env_gp41	132	16	100	Y
env_gp41:E151A	env_gp41	151	16	100	N
env_gp41:L173I	env_gp41	173	16	100	Y
env_gp41:V182I	env_gp41	182	16	100	Y
env_gp41:T212A	env_gp41	212	15	93.75	Y
env_gp41:P213Q	env_gp41	213	13	81.25	N
env_gp41:I222T	env_gp41	222	13	81.25	N
env_gp41:G324R	env_gp41	324	13	81.25	Y
env_gp41:I329F	env_gp41	329	13	81.25	N
nef:A26T	nef	26	13	81.25	N
nef:R29G	nef	29	15	93.75	Y
nef:A54D	nef	54	13	81.25	Y
nef:R105K	nef	105	13	81.25	Y
nef:*124W	nef	124	16	100	Y
ins:6838:1	ins	6838	13	81.25	N
ins:7404:3	ins	7404	16	100	N
del:1899:3	del	1899	13	81.25	N
del:5771:1	del	5771	16	100	Y
del:6262:3	del	6262	16	100	N
del:7151:6	del	7151	16	100	Y
del:7290:3	del	7290	15	93.75	N
SYNSNP:G667T	SYNSNP	667	15	93.75	N
SYNSNP:G668A	SYNSNP	668	15	93.75	N
SYNSNP:T880C	SYNSNP	880	13	81.25	N
SYNSNP:G1293A	SYNSNP	1293	14	87.5	Y
SYNSNP:C1636T	SYNSNP	1636	13	81.25	N
SYNSNP:A1851G	SYNSNP	1851	13	81.25	N
SYNSNP:G2097A	SYNSNP	2097	14	87.5	Y
SYNSNP:C2450T	SYNSNP	2450	14	87.5	N
SYNSNP:C2558T	SYNSNP	2558	14	87.5	Y
SYNSNP:G2567A	SYNSNP	2567	15	93.75	Y
SYNSNP:G2669A	SYNSNP	2669	16	100	Y
SYNSNP:G2684A	SYNSNP	2684	15	93.75	Y
SYNSNP:G2795A	SYNSNP	2795	14	87.5	N
SYNSNP:C2840T	SYNSNP	2840	15	93.75	N
SYNSNP:G2924A	SYNSNP	2924	13	81.25	N
SYNSNP:T2930C	SYNSNP	2930	14	87.5	N
SYNSNP:G3161A	SYNSNP	3161	16	100	Y
SYNSNP:G3335A	SYNSNP	3335	16	100	Y
SYNSNP:A3401G	SYNSNP	3401	16	100	Y
SYNSNP:A3470G	SYNSNP	3470	16	100	Y
SYNSNP:G3722A	SYNSNP	3722	13	81.25	Y
SYNSNP:G3734A	SYNSNP	3734	13	81.25	Y
SYNSNP:T3800C	SYNSNP	3800	15	93.75	Y
SYNSNP:G3818A	SYNSNP	3818	13	81.25	Y
SYNSNP:G3839A	SYNSNP	3839	13	81.25	N
SYNSNP:C3866T	SYNSNP	3866	14	87.5	Y
SYNSNP:C3999T	SYNSNP	3999	13	81.25	N
SYNSNP:G4016A	SYNSNP	4016	14	87.5	Y
SYNSNP:T4145C	SYNSNP	4145	16	100	Y
SYNSNP:C4146T	SYNSNP	4146	13	81.25	N
SYNSNP:T4526C	SYNSNP	4526	14	87.5	Y
SYNSNP:T4539C	SYNSNP	4539	14	87.5	N
SYNSNP:A4649C	SYNSNP	4649	15	93.75	Y
SYNSNP:G4721A	SYNSNP	4721	15	93.75	N
SYNSNP:C4775T	SYNSNP	4775	13	81.25	N
SYNSNP:C4952T	SYNSNP	4952	14	87.5	Y
SYNSNP:C5274T	SYNSNP	5274	14	87.5	N
SYNSNP:C5379T	SYNSNP	5379	15	93.75	Y
SYNSNP:C5601T	SYNSNP	5601	16	100	Y
SYNSNP:G5666A	SYNSNP	5666	13	81.25	N
SYNSNP:C5675T	SYNSNP	5675	13	81.25	N
SYNSNP:C5768T	SYNSNP	5768	15	93.75	Y
SYNSNP:G5806A	SYNSNP	5806	15	93.75	Y
SYNSNP:C5810T	SYNSNP	5810	16	100	Y
SYNSNP:G5820A	SYNSNP	5820	13	81.25	N
SYNSNP:G6010A	SYNSNP	6010	14	87.5	Y
SYNSNP:C6063T	SYNSNP	6063	15	93.75	Y
SYNSNP:A6071T	SYNSNP	6071	15	93.75	Y
SYNSNP:G6080T	SYNSNP	6080	15	93.75	Y
SYNSNP:A6107G	SYNSNP	6107	15	93.75	Y
SYNSNP:T6108C	SYNSNP	6108	15	93.75	Y
SYNSNP:T6131A	SYNSNP	6131	13	81.25	Y
SYNSNP:C6197A	SYNSNP	6197	15	93.75	Y
SYNSNP:G6293A	SYNSNP	6293	13	81.25	N
SYNSNP:G6362A	SYNSNP	6362	16	100	Y
SYNSNP:G6416A	SYNSNP	6416	14	87.5	N
SYNSNP:C6434T	SYNSNP	6434	14	87.5	N
SYNSNP:A6455G	SYNSNP	6455	13	81.25	N
SYNSNP:T6563C	SYNSNP	6563	13	81.25	N
SYNSNP:G6683A	SYNSNP	6683	16	100	Y
SYNSNP:A6737G	SYNSNP	6737	13	81.25	N
SYNSNP:G6803A	SYNSNP	6803	14	87.5	N
SYNSNP:A6905G	SYNSNP	6905	15	93.75	Y
SYNSNP:C7145A	SYNSNP	7145	16	100	Y
SYNSNP:C7478T	SYNSNP	7478	13	81.25	N
SYNSNP:C7610T	SYNSNP	7610	14	87.5	N
SYNSNP:C7823G	SYNSNP	7823	15	93.75	Y
SYNSNP:G7874A	SYNSNP	7874	16	100	Y
SYNSNP:G7895A	SYNSNP	7895	15	93.75	N
SYNSNP:G8003A	SYNSNP	8003	15	93.75	Y
SYNSNP:A8027G	SYNSNP	8027	13	81.25	N
SYNSNP:T8145C	SYNSNP	8145	13	81.25	N
SYNSNP:A8159G	SYNSNP	8159	16	100	N
SYNSNP:T8229C	SYNSNP	8229	14	87.5	N
SYNSNP:G8231A	SYNSNP	8231	13	81.25	N
SYNSNP:T8360C	SYNSNP	8360	15	93.75	Y
SYNSNP:A8369G	SYNSNP	8369	13	81.25	N
SYNSNP:C8395A	SYNSNP	8395	13	81.25	N
SYNSNP:T8422C	SYNSNP	8422	13	81.25	N
SYNSNP:C8479T	SYNSNP	8479	15	93.75	Y
SYNSNP:T8501C	SYNSNP	8501	15	93.75	Y
SYNSNP:A8624G	SYNSNP	8624	13	81.25	Y
SYNSNP:C8860A	SYNSNP	8860	13	81.25	N
SYNSNP:T8997C	SYNSNP	8997	15	93.75	N
SYNSNP:A9108G	SYNSNP	9108	13	81.25	Y
SYNSNP:A9224T	SYNSNP	9224	14	87.5	Y
SYNSNP:A9266C	SYNSNP	9266	13	81.25	N
SYNSNP:A9268G	SYNSNP	9268	15	93.75	Y
SYNSNP:C9281A	SYNSNP	9281	15	93.75	Y
SYNSNP:A9283T	SYNSNP	9283	13	81.25	Y
SYNSNP:G9302A	SYNSNP	9302	13	81.25	N
SYNSNP:T9305A	SYNSNP	9305	14	87.5	Y
SYNSNP:A9341T	SYNSNP	9341	13	81.25	Y
SYNSNP:G9347A	SYNSNP	9347	14	87.5	Y
SYNSNP:T9404A	SYNSNP	9404	14	87.5	Y
SYNSNP:G9428T	SYNSNP	9428	13	81.25	Y

## Sheet: PT.B.133.UK
Tab 3: PT.B.133.UK mutations
mutation	protein	site	N sequences	percent sequences	present in COMPARE-HIV/INITiO consensus sequence?
gag:E12K	gag	12	1	100	N
gag:K18R	gag	18	1	100	N
gag:K26S	gag	26	1	100	N
gag:K30R	gag	30	1	100	N
gag:I34L	gag	34	1	100	N
gag:Q63H	gag	63	1	100	N
gag:P66S	gag	66	1	100	N
gag:R76K	gag	76	1	100	Y
gag:R91G	gag	91	1	100	N
gag:I94V	gag	94	1	100	Y
gag:K95R	gag	95	1	100	N
gag:D102E	gag	102	1	100	N
gag:I104V	gag	104	1	100	N
gag:Q117P	gag	117	1	100	N
gag:T122A	gag	122	1	100	N
gag:H124N	gag	124	1	100	Y
gag:Q130H	gag	130	1	100	N
gag:I138L	gag	138	1	100	Y
gag:V215L	gag	215	1	100	Y
gag:S310T	gag	310	1	100	N
gag:G357S	gag	357	1	100	N
gag:V370A	gag	370	1	100	N
gag:S373P	gag	373	1	100	N
gag:A374P	gag	374	1	100	N
gag:T375N	gag	375	1	100	N
gag:R387G	gag	387	1	100	N
gag:K388Q	gag	388	1	100	N
gag:I389G	gag	389	1	100	N
gag:E398A	gag	398	1	100	N
gag:T401I	gag	401	1	100	Y
gag:T427N	gag	427	1	100	N
gag:Y441H	gag	441	1	100	Y
gag:R452N	gag	452	1	100	N
gag:F463I	gag	463	1	100	N
gag:S465F	gag	465	1	100	Y
gag:V467E	gag	467	1	100	Y
gag:T469A	gag	469	1	100	N
gag:E477D	gag	477	1	100	N
gag:E482D	gag	482	1	100	N
gag:R490K	gag	490	1	100	N
pol_pr:V3I	pol_pr	3	1	100	Y
pol_pr:I15V	pol_pr	15	1	100	N
pol_pr:K20R	pol_pr	20	1	100	N
pol_pr:M36L	pol_pr	36	1	100	N
pol_pr:I62V	pol_pr	62	1	100	N
pol_pr:L63A	pol_pr	63	1	100	N
pol_rt:K20R	pol_rt	20	1	100	N
pol_rt:V60I	pol_rt	60	1	100	N
pol_rt:E122K	pol_rt	122	1	100	Y
pol_rt:D123E	pol_rt	123	1	100	N
pol_rt:S162C	pol_rt	162	1	100	N
pol_rt:I178L	pol_rt	178	1	100	N
pol_rt:V179I	pol_rt	179	1	100	N
pol_rt:R211K	pol_rt	211	1	100	Y
pol_rt:L214F	pol_rt	214	1	100	Y
pol_rt:D250E	pol_rt	250	1	100	N
pol_rt:R277K	pol_rt	277	1	100	N
pol_rt:T286A	pol_rt	286	1	100	N
pol_rt:I293V	pol_rt	293	1	100	Y
pol_rt:P294A	pol_rt	294	1	100	N
pol_rt:E297R	pol_rt	297	1	100	N
pol_rt:Q334L	pol_rt	334	1	100	N
pol_rt:K350R	pol_rt	350	1	100	N
pol_rt:M357T	pol_rt	357	1	100	N
pol_rt:T376S	pol_rt	376	1	100	N
pol_rt:T377S	pol_rt	377	1	100	N
pol_rt:K390R	pol_rt	390	1	100	Y
pol_rt:E404D	pol_rt	404	1	100	N
pol_p15:K11R	pol_p15	11	1	100	N
pol_p15:T28S	pol_p15	28	1	100	Y
pol_p15:Q72K	pol_p15	72	1	100	Y
pol_int:D10E	pol_int	10	1	100	Y
pol_int:E11D	pol_int	11	1	100	N
pol_int:A21T	pol_int	21	1	100	N
pol_int:D25E	pol_int	25	1	100	N
pol_int:V72I	pol_int	72	1	100	Y
pol_int:K111R	pol_int	111	1	100	N
pol_int:S119P	pol_int	119	1	100	N
pol_int:G123S	pol_int	123	1	100	Y
pol_int:R127K	pol_int	127	1	100	Y
pol_int:K136N	pol_int	136	1	100	N
pol_int:V165I	pol_int	165	1	100	N
pol_int:D167E	pol_int	167	1	100	N
pol_int:V201I	pol_int	201	1	100	Y
pol_int:I208L	pol_int	208	1	100	N
pol_int:T218S	pol_int	218	1	100	N
pol_int:D229E	pol_int	229	1	100	N
pol_int:S230H	pol_int	230	1	100	N
pol_int:N232D	pol_int	232	1	100	Y
pol_int:*289Q	pol_int	289	1	100	N
vif:K22H	vif	22	1	100	N
vif:Y30H	vif	30	1	100	N
vif:V31I	vif	31	1	100	Y
vif:G33K	vif	33	1	100	Y
vif:R36K	vif	36	1	100	Y
vif:F39I	vif	39	1	100	N
vif:R41K	vif	41	1	100	N
vif:P47I	vif	47	1	100	N
vif:H48N	vif	48	1	100	N
vif:D61E	vif	61	1	100	N
vif:A62D	vif	62	1	100	N
vif:R63K	vif	63	1	100	Y
vif:I66V	vif	66	1	100	N
vif:H80Q	vif	80	1	100	N
vif:Q83H	vif	83	1	100	N
vif:E101N	vif	101	1	100	N
vif:L124I	vif	124	1	100	Y
vif:H127N	vif	127	1	100	N
vif:I128R	vif	128	1	100	N
vif:V129I	vif	129	1	100	N
vif:S130I	vif	130	1	100	N
vif:P131H	vif	131	1	100	N
vif:R132S	vif	132	1	100	N
vif:E134D	vif	134	1	100	N
vif:N140T	vif	140	1	100	N
vif:A151K	vif	151	1	100	N
vif:T155P	vif	155	1	100	N
vif:K157R	vif	157	1	100	N
vif:I159R	vif	159	1	100	N
vif:V166I	vif	166	1	100	N
vif:T167A	vif	167	1	100	N
vif:K176R	vif	176	1	100	N
vif:R184K	vif	184	1	100	N
vpr:H15Y	vpr	15	1	100	Y
vpr:E21A	vpr	21	1	100	N
vpr:I37A	vpr	37	1	100	N
vpr:H45Y	vpr	45	1	100	Y
vpr:A55T	vpr	55	1	100	N
vpr:I61L	vpr	61	1	100	N
tat1:K12N	tat1	12	1	100	N
tat1:F32L	tat1	32	1	100	N
tat1:T40K	tat1	40	1	100	Y
tat1:A42G	tat1	42	1	100	Y
tat1:R57K	tat1	57	1	100	N
tat1:A58T	tat1	58	1	100	N
tat1:H59P	tat1	59	1	100	Y
tat1:Q60N	tat1	60	1	100	N
tat1:S62N	tat1	62	1	100	N
tat1:T64D	tat1	64	1	100	N
tat1:A67V	tat1	67	1	100	Y
tat1:S68P	tat1	68	1	100	N
tat1:L69I	tat1	69	1	100	N
tat2:S75T	tat2	3	1	100	N
tat2:P84S	tat2	12	1	100	N
tat2:K85E	tat2	13	1	100	N
tat2:*87S	tat2	15	1	100	Y
rev1:S8N	rev1	8	1	100	N
rev1:E11R	rev1	11	1	100	N
rev1:I13L	rev1	13	1	100	Y
rev1:R14T	rev1	14	1	100	N
rev1:V16I	rev1	16	1	100	N
rev1:L18I	rev1	18	1	100	N
rev1:L21F	rev1	21	1	100	Y
rev2:N30S	rev2	5	1	100	Y
rev2:R39K	rev2	14	1	100	N
rev2:Q51H	rev2	26	1	100	N
rev2:H53Q	rev2	28	1	100	Y
rev2:S54R	rev2	29	1	100	N
rev2:E57T	rev2	32	1	100	N
rev2:G61D	rev2	36	1	100	N
rev2:T62D	rev2	37	1	100	N
rev2:Y63C	rev2	38	1	100	N
rev2:A68E	rev2	43	1	100	N
rev2:V71D	rev2	46	1	100	N
rev2:P72H	rev2	47	1	100	N
rev2:Q74P	rev2	49	1	100	N
rev2:L78I	rev2	53	1	100	N
rev2:L83I	rev2	58	1	100	N
rev2:N86D	rev2	61	1	100	N
rev2:E87K	rev2	62	1	100	N
rev2:I102V	rev2	77	1	100	N
rev2:V104L	rev2	79	1	100	N
env_gp120:R2K	env_gp120	2	1	100	N
env_gp120:K4M	env_gp120	4	1	100	N
env_gp120:E5G	env_gp120	5	1	100	Y
env_gp120:K6I	env_gp120	6	1	100	N
env_gp120:Y7R	env_gp120	7	1	100	N
env_gp120:Q8K	env_gp120	8	1	100	N
env_gp120:H9N	env_gp120	9	1	100	N
env_gp120:W11C	env_gp120	11	1	100	N
env_gp120:R12Q	env_gp120	12	1	100	N
env_gp120:W13H	env_gp120	13	1	100	N
env_gp120:G14W	env_gp120	14	1	100	N
env_gp120:R16G	env_gp120	16	1	100	N
env_gp120:L22F	env_gp120	22	1	100	N
env_gp120:G23C	env_gp120	23	1	100	N
env_gp120:M24L	env_gp120	24	1	100	N
env_gp120:K33Q	env_gp120	33	1	100	N
env_gp120:T63K	env_gp120	63	1	100	N
env_gp120:N80S	env_gp120	80	1	100	N
env_gp120:V84I	env_gp120	84	1	100	N
env_gp120:V85P	env_gp120	85	1	100	N
env_gp120:M95A	env_gp120	95	1	100	N
env_gp120:D99S	env_gp120	99	1	100	N
env_gp120:H105Q	env_gp120	105	1	100	N
env_gp120:K121T	env_gp120	121	1	100	N
env_gp120:S128T	env_gp120	128	1	100	Y
env_gp120:K130N	env_gp120	130	1	100	Y
env_gp120:L134Y	env_gp120	134	1	100	N
env_gp120:K135N	env_gp120	135	1	100	N
env_gp120:N136G	env_gp120	136	1	100	N
env_gp120:D137T	env_gp120	137	1	100	N
env_gp120:T138N	env_gp120	138	1	100	N
env_gp120:N139Y	env_gp120	139	1	100	N
env_gp120:T140Y	env_gp120	140	1	100	N
env_gp120:S142E	env_gp120	142	1	100	N
env_gp120:S143D	env_gp120	143	1	100	N
env_gp120:S144K	env_gp120	144	1	100	N
env_gp120:G145V	env_gp120	145	1	100	N
env_gp120:R146N	env_gp120	146	1	100	N
env_gp120:M147V	env_gp120	147	1	100	N
env_gp120:I148T	env_gp120	148	1	100	N
env_gp120:M149T	env_gp120	149	1	100	N
env_gp120:E150M	env_gp120	150	1	100	N
env_gp120:S158T	env_gp120	158	1	100	N
env_gp120:I161V	env_gp120	161	1	100	N
env_gp120:S162A	env_gp120	162	1	100	N
env_gp120:S164A	env_gp120	164	1	100	N
env_gp120:R166K	env_gp120	166	1	100	N
env_gp120:G167D	env_gp120	167	1	100	Y
env_gp120:V169M	env_gp120	169	1	100	Y
env_gp120:Q170K	env_gp120	170	1	100	N
env_gp120:Y173R	env_gp120	173	1	100	N
env_gp120:F175L	env_gp120	175	1	100	Y
env_gp120:K178S	env_gp120	178	1	100	N
env_gp120:I182E	env_gp120	182	1	100	N
env_gp120:P183A	env_gp120	183	1	100	N
env_gp120:D185N	env_gp120	185	1	100	N
env_gp120:D187E	env_gp120	187	1	100	N
env_gp120:K192V	env_gp120	192	1	100	N
env_gp120:T194K	env_gp120	194	1	100	N
env_gp120:V200I	env_gp120	200	1	100	N
env_gp120:T202K	env_gp120	202	1	100	N
env_gp120:N229R	env_gp120	229	1	100	N
env_gp120:N230D	env_gp120	230	1	100	Y
env_gp120:T232K	env_gp120	232	1	100	Y
env_gp120:V270I	env_gp120	270	1	100	N
env_gp120:V275E	env_gp120	275	1	100	Y
env_gp120:F277I	env_gp120	277	1	100	N
env_gp120:D279N	env_gp120	279	1	100	N
env_gp120:T283N	env_gp120	283	1	100	N
env_gp120:T290E	env_gp120	290	1	100	Y
env_gp120:S291T	env_gp120	291	1	100	N
env_gp120:E293Q	env_gp120	293	1	100	N
env_gp120:K305R	env_gp120	305	1	100	N
env_gp120:R306G	env_gp120	306	1	100	N
env_gp120:I307V	env_gp120	307	1	100	N
env_gp120:R308H	env_gp120	308	1	100	Y
env_gp120:I309V	env_gp120	309	1	100	N
env_gp120:R315G	env_gp120	315	1	100	N
env_gp120:F317I	env_gp120	317	1	100	N
env_gp120:V318Y	env_gp120	318	1	100	Y
env_gp120:I320T	env_gp120	320	1	100	Y
env_gp120:K322E	env_gp120	322	1	100	Y
env_gp120:N325D	env_gp120	325	1	100	Y
env_gp120:M326I	env_gp120	326	1	100	Y
env_gp120:Q328S	env_gp120	328	1	100	N
env_gp120:H330Y	env_gp120	330	1	100	N
env_gp120:I333V	env_gp120	333	1	100	N
env_gp120:R335G	env_gp120	335	1	100	N
env_gp120:A336Q	env_gp120	336	1	100	N
env_gp120:K337H	env_gp120	337	1	100	N
env_gp120:N340K	env_gp120	340	1	100	N
env_gp120:K343R	env_gp120	343	1	100	N
env_gp120:Q344G	env_gp120	344	1	100	N
env_gp120:I345L	env_gp120	345	1	100	N
env_gp120:S347E	env_gp120	347	1	100	N
env_gp120:R350K	env_gp120	350	1	100	N
env_gp120:Q352K	env_gp120	352	1	100	N
env_gp120:Q363R	env_gp120	363	1	100	N
env_gp120:S365L	env_gp120	365	1	100	N
env_gp120:V372E	env_gp120	372	1	100	N
env_gp120:S387T	env_gp120	387	1	100	Y
env_gp120:T388S	env_gp120	388	1	100	N
env_gp120:Q389I	env_gp120	389	1	100	N
env_gp120:W395V	env_gp120	395	1	100	N
env_gp120:F396P	env_gp120	396	1	100	N
env_gp120:S398G	env_gp120	398	1	100	N
env_gp120:T399N	env_gp120	399	1	100	N
env_gp120:S405L	env_gp120	405	1	100	N
env_gp120:N407Y	env_gp120	407	1	100	N
env_gp120:T408N	env_gp120	408	1	100	N
env_gp120:I423V	env_gp120	423	1	100	N
env_gp120:K429G	env_gp120	429	1	100	N
env_gp120:Q442L	env_gp120	442	1	100	N
env_gp120:S446V	env_gp120	446	1	100	N
env_gp120:S461N	env_gp120	461	1	100	Y
env_gp120:N463T	env_gp120	463	1	100	N
env_gp120:E464D	env_gp120	464	1	100	N
env_gp120:S465N	env_gp120	465	1	100	N
env_gp120:I467T	env_gp120	467	1	100	Y
env_gp120:P470L	env_gp120	470	1	100	N
env_gp120:G471T	env_gp120	471	1	100	N
env_gp120:D474E	env_gp120	474	1	100	N
env_gp120:V496I	env_gp120	496	1	100	N
env_gp120:K502R	env_gp120	502	1	100	N
env_gp41:G3T	env_gp41	3	1	100	N
env_gp41:I4L	env_gp41	4	1	100	Y
env_gp41:L7V	env_gp41	7	1	100	N
env_gp41:A14T	env_gp41	14	1	100	N
env_gp41:M24V	env_gp41	24	1	100	N
env_gp41:T25M	env_gp41	25	1	100	N
env_gp41:Q32A	env_gp41	32	1	100	N
env_gp41:R46K	env_gp41	46	1	100	N
env_gp41:H53R	env_gp41	53	1	100	N
env_gp41:L54M	env_gp41	54	1	100	N
env_gp41:I69V	env_gp41	69	1	100	Y
env_gp41:K77R	env_gp41	77	1	100	N
env_gp41:A96S	env_gp41	96	1	100	N
env_gp41:S107T	env_gp41	107	1	100	N
env_gp41:L108E	env_gp41	108	1	100	N
env_gp41:E109D	env_gp41	109	1	100	Y
env_gp41:Q110D	env_gp41	110	1	100	N
env_gp41:N113Q	env_gp41	113	1	100	N
env_gp41:H114N	env_gp41	114	1	100	Y
env_gp41:T115M	env_gp41	115	1	100	Y
env_gp41:E119Q	env_gp41	119	1	100	Y
env_gp41:D121E	env_gp41	121	1	100	Y
env_gp41:N125D	env_gp41	125	1	100	Y
env_gp41:S129L	env_gp41	129	1	100	N
env_gp41:L130T	env_gp41	130	1	100	N
env_gp41:H132Y	env_gp41	132	1	100	Y
env_gp41:S133Q	env_gp41	133	1	100	N
env_gp41:I135L	env_gp41	135	1	100	N
env_gp41:N140I	env_gp41	140	1	100	N
env_gp41:E151A	env_gp41	151	1	100	N
env_gp41:A156E	env_gp41	156	1	100	N
env_gp41:S157G	env_gp41	157	1	100	N
env_gp41:N160S	env_gp41	160	1	100	N
env_gp41:N163S	env_gp41	163	1	100	N
env_gp41:K172R	env_gp41	172	1	100	N
env_gp41:L173I	env_gp41	173	1	100	Y
env_gp41:V182I	env_gp41	182	1	100	Y
env_gp41:A189T	env_gp41	189	1	100	N
env_gp41:L210H	env_gp41	210	1	100	N
env_gp41:T212A	env_gp41	212	1	100	Y
env_gp41:P219L	env_gp41	219	1	100	N
env_gp41:E220G	env_gp41	220	1	100	N
env_gp41:G221R	env_gp41	221	1	100	N
env_gp41:R233T	env_gp41	233	1	100	N
env_gp41:I235R	env_gp41	235	1	100	N
env_gp41:R236G	env_gp41	236	1	100	N
env_gp41:N239H	env_gp41	239	1	100	N
env_gp41:S241F	env_gp41	241	1	100	Y
env_gp41:A243T	env_gp41	243	1	100	N
env_gp41:L244I	env_gp41	244	1	100	N
env_gp41:I245V	env_gp41	245	1	100	N
env_gp41:D247V	env_gp41	247	1	100	N
env_gp41:S251N	env_gp41	251	1	100	N
env_gp41:C253I	env_gp41	253	1	100	N
env_gp41:L254I	env_gp41	254	1	100	N
env_gp41:S256L	env_gp41	256	1	100	N
env_gp41:R259Q	env_gp41	259	1	100	N
env_gp41:I270T	env_gp41	270	1	100	N
env_gp41:A281V	env_gp41	281	1	100	N
env_gp41:W285C	env_gp41	285	1	100	N
env_gp41:V301I	env_gp41	301	1	100	N
env_gp41:G324R	env_gp41	324	1	100	Y
env_gp41:A325F	env_gp41	325	1	100	N
env_gp41:C326F	env_gp41	326	1	100	N
env_gp41:A328G	env_gp41	328	1	100	N
env_gp41:R330L	env_gp41	330	1	100	Y
env_gp41:L340F	env_gp41	340	1	100	N
env_gp41:I343A	env_gp41	343	1	100	Y
nef:S8R	nef	8	1	100	N
nef:V10R	nef	10	1	100	N
nef:I11D	nef	11	1	100	N
nef:G12D	nef	12	1	100	N
nef:T15A	nef	15	1	100	Y
nef:R22Q	nef	22	1	100	N
nef:R29G	nef	29	1	100	Y
nef:K39R	nef	39	1	100	N
nef:H40F	nef	40	1	100	N
nef:I43L	nef	43	1	100	N
nef:A50T	nef	50	1	100	N
nef:T51S	nef	51	1	100	N
nef:A54D	nef	54	1	100	Y
nef:E63D	nef	63	1	100	N
nef:T71R	nef	71	1	100	Y
nef:K82R	nef	82	1	100	N
nef:A83G	nef	83	1	100	Y
nef:V85L	nef	85	1	100	Y
nef:H102Y	nef	102	1	100	Y
nef:Q104P	nef	104	1	100	N
nef:R105K	nef	105	1	100	Y
nef:Q107R	nef	107	1	100	N
nef:D108E	nef	108	1	100	N
nef:I114V	nef	114	1	100	Y
nef:*124W	nef	124	1	100	Y
ins:2114:3	ins	2114	1	100	N
ins:2149:9	ins	2149	1	100	N
ins:5958:1	ins	5958	1	100	N
ins:6680:9	ins	6680	1	100	N
ins:7211:3	ins	7211	1	100	N
ins:7434:3	ins	7434	1	100	N
ins:7631:3	ins	7631	1	100	N
ins:8910:12	ins	8910	1	100	N
del:755:1	del	755	1	100	N
del:1902:3	del	1902	1	100	N
del:5771:1	del	5771	1	100	Y
del:6252:3	del	6252	1	100	N
del:6789:6	del	6789	1	100	N
del:7152:6	del	7152	1	100	N
del:7287:3	del	7287	1	100	N
del:7426:6	del	7426	1	100	N
del:7452:9	del	7452	1	100	N
SYNSNP:T655C	SYNSNP	655	1	100	N
SYNSNP:G660A	SYNSNP	660	1	100	N
SYNSNP:G667T	SYNSNP	667	1	100	N
SYNSNP:A671G	SYNSNP	671	1	100	N
SYNSNP:C681A	SYNSNP	681	1	100	N
SYNSNP:G719A	SYNSNP	719	1	100	N
SYNSNP:C735A	SYNSNP	735	1	100	N
SYNSNP:A759T	SYNSNP	759	1	100	N
SYNSNP:C832A	SYNSNP	832	1	100	Y
SYNSNP:A834G	SYNSNP	834	1	100	N
SYNSNP:A885G	SYNSNP	885	1	100	N
SYNSNP:G909A	SYNSNP	909	1	100	N
SYNSNP:A915G	SYNSNP	915	1	100	N
SYNSNP:C916A	SYNSNP	916	1	100	N
SYNSNP:T927C	SYNSNP	927	1	100	N
SYNSNP:T960C	SYNSNP	960	1	100	N
SYNSNP:C979T	SYNSNP	979	1	100	N
SYNSNP:T1026C	SYNSNP	1026	1	100	N
SYNSNP:T1047C	SYNSNP	1047	1	100	N
SYNSNP:G1053A	SYNSNP	1053	1	100	Y
SYNSNP:G1068A	SYNSNP	1068	1	100	N
SYNSNP:A1131G	SYNSNP	1131	1	100	Y
SYNSNP:A1158G	SYNSNP	1158	1	100	N
SYNSNP:T1167C	SYNSNP	1167	1	100	N
SYNSNP:G1170A	SYNSNP	1170	1	100	N
SYNSNP:G1194A	SYNSNP	1194	1	100	N
SYNSNP:G1209A	SYNSNP	1209	1	100	N
SYNSNP:C1227T	SYNSNP	1227	1	100	N
SYNSNP:T1278C	SYNSNP	1278	1	100	N
SYNSNP:A1287T	SYNSNP	1287	1	100	N
SYNSNP:G1293A	SYNSNP	1293	1	100	Y
SYNSNP:C1380T	SYNSNP	1380	1	100	N
SYNSNP:A1395G	SYNSNP	1395	1	100	N
SYNSNP:G1398A	SYNSNP	1398	1	100	N
SYNSNP:C1401A	SYNSNP	1401	1	100	N
SYNSNP:A1419T	SYNSNP	1419	1	100	N
SYNSNP:A1569G	SYNSNP	1569	1	100	N
SYNSNP:T1572C	SYNSNP	1572	1	100	Y
SYNSNP:A1578G	SYNSNP	1578	1	100	N
SYNSNP:A1614G	SYNSNP	1614	1	100	N
SYNSNP:C1623T	SYNSNP	1623	1	100	N
SYNSNP:T1626G	SYNSNP	1626	1	100	N
SYNSNP:A1650G	SYNSNP	1650	1	100	N
SYNSNP:C1665T	SYNSNP	1665	1	100	N
SYNSNP:C1683T	SYNSNP	1683	1	100	N
SYNSNP:T1692C	SYNSNP	1692	1	100	N
SYNSNP:T1788C	SYNSNP	1788	1	100	N
SYNSNP:G1800A	SYNSNP	1800	1	100	N
SYNSNP:G1809A	SYNSNP	1809	1	100	Y
SYNSNP:A1848G	SYNSNP	1848	1	100	Y
SYNSNP:G1866A	SYNSNP	1866	1	100	Y
SYNSNP:T1875G	SYNSNP	1875	1	100	N
SYNSNP:T1881A	SYNSNP	1881	1	100	N
SYNSNP:A1884G	SYNSNP	1884	1	100	N
SYNSNP:C1893T	SYNSNP	1893	1	100	N
SYNSNP:T1938C	SYNSNP	1938	1	100	N
SYNSNP:G2016A	SYNSNP	2016	1	100	N
SYNSNP:G2043A	SYNSNP	2043	1	100	N
SYNSNP:A2061G	SYNSNP	2061	1	100	N
SYNSNP:T2067C	SYNSNP	2067	1	100	N
SYNSNP:G2097A	SYNSNP	2097	1	100	Y
SYNSNP:A2148T	SYNSNP	2148	1	100	N
SYNSNP:A2154C	SYNSNP	2154	1	100	N
SYNSNP:A2169G	SYNSNP	2169	1	100	N
SYNSNP:A2199C	SYNSNP	2199	1	100	N
SYNSNP:G2217A	SYNSNP	2217	1	100	N
SYNSNP:T2250C	SYNSNP	2250	1	100	N
SYNSNP:G2258A	SYNSNP	2258	1	100	N
SYNSNP:C2307T	SYNSNP	2307	1	100	N
SYNSNP:A2345G	SYNSNP	2345	1	100	N
SYNSNP:A2372G	SYNSNP	2372	1	100	N
SYNSNP:A2405G	SYNSNP	2405	1	100	N
SYNSNP:G2435A	SYNSNP	2435	1	100	N
SYNSNP:A2456G	SYNSNP	2456	1	100	N
SYNSNP:T2495A	SYNSNP	2495	1	100	N
SYNSNP:G2567A	SYNSNP	2567	1	100	Y
SYNSNP:A2579G	SYNSNP	2579	1	100	N
SYNSNP:G2588A	SYNSNP	2588	1	100	N
SYNSNP:G2669A	SYNSNP	2669	1	100	Y
SYNSNP:A2687G	SYNSNP	2687	1	100	N
SYNSNP:A2858G	SYNSNP	2858	1	100	N
SYNSNP:A2861G	SYNSNP	2861	1	100	N
SYNSNP:T2885C	SYNSNP	2885	1	100	N
SYNSNP:G2972A	SYNSNP	2972	1	100	N
SYNSNP:G2993A	SYNSNP	2993	1	100	N
SYNSNP:T2996C	SYNSNP	2996	1	100	N
SYNSNP:A3014C	SYNSNP	3014	1	100	N
SYNSNP:T3092C	SYNSNP	3092	1	100	N
SYNSNP:C3098T	SYNSNP	3098	1	100	N
SYNSNP:C3125T	SYNSNP	3125	1	100	N
SYNSNP:G3161A	SYNSNP	3161	1	100	Y
SYNSNP:T3242C	SYNSNP	3242	1	100	N
SYNSNP:C3285T	SYNSNP	3285	1	100	N
SYNSNP:G3287A	SYNSNP	3287	1	100	N
SYNSNP:G3335A	SYNSNP	3335	1	100	Y
SYNSNP:T3389C	SYNSNP	3389	1	100	N
SYNSNP:A3401G	SYNSNP	3401	1	100	Y
SYNSNP:A3404G	SYNSNP	3404	1	100	N
SYNSNP:C3450T	SYNSNP	3450	1	100	N
SYNSNP:A3470G	SYNSNP	3470	1	100	Y
SYNSNP:G3473A	SYNSNP	3473	1	100	N
SYNSNP:A3485G	SYNSNP	3485	1	100	N
SYNSNP:G3542A	SYNSNP	3542	1	100	N
SYNSNP:T3635A	SYNSNP	3635	1	100	N
SYNSNP:A3653G	SYNSNP	3653	1	100	N
SYNSNP:A3671G	SYNSNP	3671	1	100	N
SYNSNP:T3716C	SYNSNP	3716	1	100	N
SYNSNP:G3722A	SYNSNP	3722	1	100	Y
SYNSNP:G3734A	SYNSNP	3734	1	100	Y
SYNSNP:C3776A	SYNSNP	3776	1	100	N
SYNSNP:T3800C	SYNSNP	3800	1	100	Y
SYNSNP:G3839A	SYNSNP	3839	1	100	N
SYNSNP:A3842G	SYNSNP	3842	1	100	N
SYNSNP:A3857G	SYNSNP	3857	1	100	N
SYNSNP:C3866T	SYNSNP	3866	1	100	Y
SYNSNP:C3869T	SYNSNP	3869	1	100	N
SYNSNP:A3884C	SYNSNP	3884	1	100	N
SYNSNP:G3893A	SYNSNP	3893	1	100	N
SYNSNP:T3923G	SYNSNP	3923	1	100	N
SYNSNP:T3929C	SYNSNP	3929	1	100	N
SYNSNP:A3944G	SYNSNP	3944	1	100	N
SYNSNP:G3977A	SYNSNP	3977	1	100	N
SYNSNP:T4005C	SYNSNP	4005	1	100	N
SYNSNP:A4022G	SYNSNP	4022	1	100	N
SYNSNP:T4056C	SYNSNP	4056	1	100	N
SYNSNP:G4097A	SYNSNP	4097	1	100	N
SYNSNP:T4106C	SYNSNP	4106	1	100	N
SYNSNP:G4121A	SYNSNP	4121	1	100	N
SYNSNP:T4145C	SYNSNP	4145	1	100	Y
SYNSNP:A4157G	SYNSNP	4157	1	100	N
SYNSNP:T4211C	SYNSNP	4211	1	100	N
SYNSNP:G4268A	SYNSNP	4268	1	100	N
SYNSNP:T4298C	SYNSNP	4298	1	100	N
SYNSNP:T4319C	SYNSNP	4319	1	100	N
SYNSNP:A4334G	SYNSNP	4334	1	100	N
SYNSNP:C4346T	SYNSNP	4346	1	100	N
SYNSNP:A4367G	SYNSNP	4367	1	100	N
SYNSNP:T4430C	SYNSNP	4430	1	100	N
SYNSNP:T4431C	SYNSNP	4431	1	100	N
SYNSNP:C4448T	SYNSNP	4448	1	100	N
SYNSNP:A4484G	SYNSNP	4484	1	100	N
SYNSNP:T4526C	SYNSNP	4526	1	100	Y
SYNSNP:T4532C	SYNSNP	4532	1	100	N
SYNSNP:T4574A	SYNSNP	4574	1	100	Y
SYNSNP:C4577T	SYNSNP	4577	1	100	N
SYNSNP:C4583T	SYNSNP	4583	1	100	N
SYNSNP:A4649C	SYNSNP	4649	1	100	Y
SYNSNP:T4652A	SYNSNP	4652	1	100	N
SYNSNP:C4664T	SYNSNP	4664	1	100	N
SYNSNP:A4676G	SYNSNP	4676	1	100	N
SYNSNP:G4805A	SYNSNP	4805	1	100	N
SYNSNP:C4835T	SYNSNP	4835	1	100	N
SYNSNP:G4949A	SYNSNP	4949	1	100	N
SYNSNP:C4952G	SYNSNP	4952	1	100	N
SYNSNP:C4955T	SYNSNP	4955	1	100	N
SYNSNP:G5027A	SYNSNP	5027	1	100	N
SYNSNP:T5033A	SYNSNP	5033	1	100	N
SYNSNP:T5094C	SYNSNP	5094	1	100	N
SYNSNP:A5100C	SYNSNP	5100	1	100	N
SYNSNP:A5187T	SYNSNP	5187	1	100	N
SYNSNP:A5190G	SYNSNP	5190	1	100	N
SYNSNP:G5220A	SYNSNP	5220	1	100	N
SYNSNP:C5298T	SYNSNP	5298	1	100	N
SYNSNP:A5313G	SYNSNP	5313	1	100	N
SYNSNP:C5379T	SYNSNP	5379	1	100	Y
SYNSNP:A5478G	SYNSNP	5478	1	100	Y
SYNSNP:G5547A	SYNSNP	5547	1	100	N
SYNSNP:A5567G	SYNSNP	5567	1	100	N
SYNSNP:G5591A	SYNSNP	5591	1	100	N
SYNSNP:C5601T	SYNSNP	5601	1	100	Y
SYNSNP:T5625C	SYNSNP	5625	1	100	N
SYNSNP:T5636A	SYNSNP	5636	1	100	N
SYNSNP:C5675T	SYNSNP	5675	1	100	N
SYNSNP:C5681T	SYNSNP	5681	1	100	N
SYNSNP:T5714C	SYNSNP	5714	1	100	N
SYNSNP:C5768T	SYNSNP	5768	1	100	Y
SYNSNP:G5789A	SYNSNP	5789	1	100	Y
SYNSNP:A5799G	SYNSNP	5799	1	100	N
SYNSNP:G5806A	SYNSNP	5806	1	100	Y
SYNSNP:G5817A	SYNSNP	5817	1	100	N
SYNSNP:T5878C	SYNSNP	5878	1	100	N
SYNSNP:A5887G	SYNSNP	5887	1	100	Y
SYNSNP:C5899A	SYNSNP	5899	1	100	N
SYNSNP:T5929C	SYNSNP	5929	1	100	N
SYNSNP:G5992A	SYNSNP	5992	1	100	N
SYNSNP:A6020G	SYNSNP	6020	1	100	N
SYNSNP:C6035A	SYNSNP	6035	1	100	N
SYNSNP:G6053C	SYNSNP	6053	1	100	N
SYNSNP:C6056A	SYNSNP	6056	1	100	N
SYNSNP:C6063T	SYNSNP	6063	1	100	Y
SYNSNP:C6065T	SYNSNP	6065	1	100	N
SYNSNP:A6067T	SYNSNP	6067	1	100	N
SYNSNP:C6068A	SYNSNP	6068	1	100	N
SYNSNP:C6069A	SYNSNP	6069	1	100	N
SYNSNP:A6071C	SYNSNP	6071	1	100	N
SYNSNP:A6073C	SYNSNP	6073	1	100	N
SYNSNP:C6074A	SYNSNP	6074	1	100	N
SYNSNP:C6075A	SYNSNP	6075	1	100	Y
SYNSNP:G6080T	SYNSNP	6080	1	100	Y
SYNSNP:A6107G	SYNSNP	6107	1	100	Y
SYNSNP:T6108C	SYNSNP	6108	1	100	Y
SYNSNP:G6127A	SYNSNP	6127	1	100	N
SYNSNP:A6139T	SYNSNP	6139	1	100	N
SYNSNP:A6140T	SYNSNP	6140	1	100	Y
SYNSNP:A6187G	SYNSNP	6187	1	100	N
SYNSNP:C6197A	SYNSNP	6197	1	100	Y
SYNSNP:T6201G	SYNSNP	6201	1	100	Y
SYNSNP:C6278G	SYNSNP	6278	1	100	N
SYNSNP:C6281A	SYNSNP	6281	1	100	N
SYNSNP:C6287A	SYNSNP	6287	1	100	N
SYNSNP:G6299A	SYNSNP	6299	1	100	N
SYNSNP:T6353G	SYNSNP	6353	1	100	N
SYNSNP:G6362A	SYNSNP	6362	1	100	Y
SYNSNP:T6428C	SYNSNP	6428	1	100	N
SYNSNP:C6458T	SYNSNP	6458	1	100	N
SYNSNP:C6506T	SYNSNP	6506	1	100	N
SYNSNP:T6545C	SYNSNP	6545	1	100	N
SYNSNP:G6575A	SYNSNP	6575	1	100	N
SYNSNP:C6593A	SYNSNP	6593	1	100	N
SYNSNP:G6683A	SYNSNP	6683	1	100	Y
SYNSNP:A6740G	SYNSNP	6740	1	100	N
SYNSNP:G6845A	SYNSNP	6845	1	100	N
SYNSNP:G6884T	SYNSNP	6884	1	100	N
SYNSNP:T6890A	SYNSNP	6890	1	100	N
SYNSNP:A6905G	SYNSNP	6905	1	100	Y
SYNSNP:C6999T	SYNSNP	6999	1	100	N
SYNSNP:G7058A	SYNSNP	7058	1	100	Y
SYNSNP:C7091T	SYNSNP	7091	1	100	Y
SYNSNP:T7112C	SYNSNP	7112	1	100	N
SYNSNP:A7118G	SYNSNP	7118	1	100	N
SYNSNP:C7127T	SYNSNP	7127	1	100	N
SYNSNP:A7224T	SYNSNP	7224	1	100	N
SYNSNP:G7225C	SYNSNP	7225	1	100	N
SYNSNP:T7226A	SYNSNP	7226	1	100	N
SYNSNP:A7286G	SYNSNP	7286	1	100	N
SYNSNP:T7292C	SYNSNP	7292	1	100	N
SYNSNP:A7295G	SYNSNP	7295	1	100	N
SYNSNP:C7304A	SYNSNP	7304	1	100	N
SYNSNP:G7310A	SYNSNP	7310	1	100	N
SYNSNP:G7343A	SYNSNP	7343	1	100	N
SYNSNP:G7364A	SYNSNP	7364	1	100	N
SYNSNP:T7403C	SYNSNP	7403	1	100	N
SYNSNP:A7432C	SYNSNP	7432	1	100	N
SYNSNP:A7463T	SYNSNP	7463	1	100	Y
SYNSNP:C7469G	SYNSNP	7469	1	100	N
SYNSNP:C7538T	SYNSNP	7538	1	100	N
SYNSNP:A7547G	SYNSNP	7547	1	100	N
SYNSNP:T7568C	SYNSNP	7568	1	100	N
SYNSNP:T7571C	SYNSNP	7571	1	100	N
SYNSNP:A7574T	SYNSNP	7574	1	100	N
SYNSNP:C7581R	SYNSNP	7581	1	100	N
SYNSNP:T7601C	SYNSNP	7601	1	100	N
SYNSNP:C7655T	SYNSNP	7655	1	100	N
SYNSNP:A7664G	SYNSNP	7664	1	100	N
SYNSNP:G7763T	SYNSNP	7763	1	100	N
SYNSNP:C7823G	SYNSNP	7823	1	100	Y
SYNSNP:G7874A	SYNSNP	7874	1	100	Y
SYNSNP:G7880A	SYNSNP	7880	1	100	N
SYNSNP:T7886C	SYNSNP	7886	1	100	N
SYNSNP:T8033C	SYNSNP	8033	1	100	Y
SYNSNP:T8063C	SYNSNP	8063	1	100	N
SYNSNP:A8165G	SYNSNP	8165	1	100	N
SYNSNP:A8174G	SYNSNP	8174	1	100	N
SYNSNP:G8180A	SYNSNP	8180	1	100	N
SYNSNP:A8183G	SYNSNP	8183	1	100	N
SYNSNP:A8213G	SYNSNP	8213	1	100	Y
SYNSNP:T8255C	SYNSNP	8255	1	100	Y
SYNSNP:A8327G	SYNSNP	8327	1	100	N
SYNSNP:T8360C	SYNSNP	8360	1	100	Y
SYNSNP:T8375C	SYNSNP	8375	1	100	N
SYNSNP:T8386A	SYNSNP	8386	1	100	N
SYNSNP:A8391G	SYNSNP	8391	1	100	Y
SYNSNP:C8413T	SYNSNP	8413	1	100	N
SYNSNP:A8416G	SYNSNP	8416	1	100	N
SYNSNP:A8423C	SYNSNP	8423	1	100	Y
SYNSNP:G8471A	SYNSNP	8471	1	100	N
SYNSNP:C8479T	SYNSNP	8479	1	100	Y
SYNSNP:A8497T	SYNSNP	8497	1	100	N
SYNSNP:C8505A	SYNSNP	8505	1	100	N
SYNSNP:G8509A	SYNSNP	8509	1	100	N
SYNSNP:G8533A	SYNSNP	8533	1	100	N
SYNSNP:C8549A	SYNSNP	8549	1	100	N
SYNSNP:A8558G	SYNSNP	8558	1	100	N
SYNSNP:G8561A	SYNSNP	8561	1	100	N
SYNSNP:T8566C	SYNSNP	8566	1	100	N
SYNSNP:C8599T	SYNSNP	8599	1	100	N
SYNSNP:A8606G	SYNSNP	8606	1	100	N
SYNSNP:T8609C	SYNSNP	8609	1	100	N
SYNSNP:C8663T	SYNSNP	8663	1	100	N
SYNSNP:T8672C	SYNSNP	8672	1	100	N
SYNSNP:A8678C	SYNSNP	8678	1	100	N
SYNSNP:G8696A	SYNSNP	8696	1	100	N
SYNSNP:G8699A	SYNSNP	8699	1	100	N
SYNSNP:T8756C	SYNSNP	8756	1	100	N
SYNSNP:T8802G	SYNSNP	8802	1	100	N
SYNSNP:G8886A	SYNSNP	8886	1	100	N
SYNSNP:G8991A	SYNSNP	8991	1	100	N
SYNSNP:T9021G	SYNSNP	9021	1	100	N
SYNSNP:A9030G	SYNSNP	9030	1	100	N
SYNSNP:C9039T	SYNSNP	9039	1	100	N
SYNSNP:C9063T	SYNSNP	9063	1	100	N
SYNSNP:C9144T	SYNSNP	9144	1	100	N
SYNSNP:G9193A	SYNSNP	9193	1	100	Y
SYNSNP:T9211C	SYNSNP	9211	1	100	N
SYNSNP:A9224T	SYNSNP	9224	1	100	Y
SYNSNP:C9229T	SYNSNP	9229	1	100	N
SYNSNP:A9231G	SYNSNP	9231	1	100	N
SYNSNP:A9234G	SYNSNP	9234	1	100	N
SYNSNP:T9249G	SYNSNP	9249	1	100	Y
SYNSNP:A9250G	SYNSNP	9250	1	100	N
SYNSNP:A9253G	SYNSNP	9253	1	100	Y
SYNSNP:A9258G	SYNSNP	9258	1	100	N
SYNSNP:G9259A	SYNSNP	9259	1	100	N
SYNSNP:A9266C	SYNSNP	9266	1	100	N
SYNSNP:T9267C	SYNSNP	9267	1	100	N
SYNSNP:A9268G	SYNSNP	9268	1	100	Y
SYNSNP:A9278G	SYNSNP	9278	1	100	N
SYNSNP:C9281A	SYNSNP	9281	1	100	Y
SYNSNP:A9283T	SYNSNP	9283	1	100	Y
SYNSNP:T9286C	SYNSNP	9286	1	100	N
SYNSNP:T9289C	SYNSNP	9289	1	100	N
SYNSNP:A9291G	SYNSNP	9291	1	100	N
SYNSNP:G9298A	SYNSNP	9298	1	100	Y
SYNSNP:G9302A	SYNSNP	9302	1	100	N
SYNSNP:T9305A	SYNSNP	9305	1	100	Y
SYNSNP:G9336A	SYNSNP	9336	1	100	N
SYNSNP:G9340C	SYNSNP	9340	1	100	N
SYNSNP:G9348A	SYNSNP	9348	1	100	N
SYNSNP:C9358A	SYNSNP	9358	1	100	N
SYNSNP:C9375T	SYNSNP	9375	1	100	N
SYNSNP:T9404A	SYNSNP	9404	1	100	Y
SYNSNP:T9427A	SYNSNP	9427	1	100	N
SYNSNP:G9428T	SYNSNP	9428	1	100	Y
SYNSNP:T9430G	SYNSNP	9430	1	100	N
SYNSNP:A9434G	SYNSNP	9434	1	100	N
SYNSNP:A9438C	SYNSNP	9438	1	100	N
SYNSNP:C9439T	SYNSNP	9439	1	100	N
SYNSNP:T9442C	SYNSNP	9442	1	100	N
SYNSNP:C9444G	SYNSNP	9444	1	100	N
SYNSNP:G9445C	SYNSNP	9445	1	100	N
SYNSNP:T9447C	SYNSNP	9447	1	100	N
SYNSNP:G9451A	SYNSNP	9451	1	100	N
SYNSNP:A9452C	SYNSNP	9452	1	100	N
SYNSNP:C9453T	SYNSNP	9453	1	100	N
SYNSNP:T9456C	SYNSNP	9456	1	100	N
SYNSNP:C9458A	SYNSNP	9458	1	100	N
SYNSNP:G9462A	SYNSNP	9462	1	100	N
SYNSNP:A9463G	SYNSNP	9463	1	100	N
SYNSNP:C9466A	SYNSNP	9466	1	100	N
SYNSNP:T9483C	SYNSNP	9483	1	100	N

## Sheet: PT.B.137.UK
Tab 4: PT.B.137.UK mutations
mutation	protein	site	N sequences	percent sequences	present in COMPARE-HIV/INITiO consensus sequence?
gag:S9R	gag	9	2	100	N
gag:G11E	gag	11	2	100	N
gag:E12K	gag	12	2	100	N
gag:R15K	gag	15	2	100	N
gag:K18G	gag	18	2	100	N
gag:K30Q	gag	30	2	100	N
gag:S67A	gag	67	2	100	N
gag:R76K	gag	76	2	100	Y
gag:T84V	gag	84	2	100	Y
gag:E93D	gag	93	2	100	N
gag:K95R	gag	95	2	100	N
gag:G123E	gag	123	2	100	N
gag:H124N	gag	124	2	100	Y
gag:Q127P	gag	127	2	100	N
gag:I138L	gag	138	2	100	Y
gag:S173A	gag	173	2	100	N
gag:M200I	gag	200	2	100	N
gag:V215L	gag	215	2	100	Y
gag:R264K	gag	264	2	100	N
gag:L268I	gag	268	2	100	N
gag:S310T	gag	310	2	100	N
gag:T348A	gag	348	2	100	N
gag:M378A	gag	378	2	100	N
gag:R380G	gag	380	2	100	N
gag:K388R	gag	388	2	100	N
gag:E398V	gag	398	2	100	N
gag:T401I	gag	401	2	100	Y
gag:R403K	gag	403	2	100	N
gag:K418Q	gag	418	2	100	N
gag:Y441H	gag	441	2	100	Y
gag:S465F	gag	465	2	100	Y
gag:V467E	gag	467	2	100	Y
gag:P472T	gag	472	2	100	N
gag:L483R	gag	483	2	100	N
gag:T487A	gag	487	2	100	Y
gag:R490K	gag	490	2	100	N
pol_pr:V3I	pol_pr	3	2	100	Y
pol_pr:G16E	pol_pr	16	2	100	N
pol_pr:L33I	pol_pr	33	2	100	N
pol_pr:E35D	pol_pr	35	2	100	N
pol_pr:S37A	pol_pr	37	2	100	N
pol_pr:P39T	pol_pr	39	2	100	N
pol_pr:L63P	pol_pr	63	2	100	Y
pol_pr:I64V	pol_pr	64	2	100	N
pol_pr:A71V	pol_pr	71	2	100	N
pol_pr:I93L	pol_pr	93	2	100	N
pol_rt:E122K	pol_rt	122	2	100	Y
pol_rt:D177E	pol_rt	177	2	100	N
pol_rt:L214F	pol_rt	214	2	100	Y
pol_rt:V245I	pol_rt	245	2	100	N
pol_rt:P272A	pol_rt	272	2	100	N
pol_rt:I293V	pol_rt	293	2	100	Y
pol_rt:I326V	pol_rt	326	2	100	N
pol_rt:I329L	pol_rt	329	2	100	N
pol_rt:R356K	pol_rt	356	2	100	N
pol_rt:T376A	pol_rt	376	2	100	Y
pol_rt:T377Q	pol_rt	377	2	100	N
pol_rt:K395R	pol_rt	395	2	100	N
pol_rt:T403I	pol_rt	403	2	100	N
pol_p15:N20D	pol_p15	20	2	100	Y
pol_p15:T28P	pol_p15	28	2	100	N
pol_p15:Y43H	pol_p15	43	2	100	Y
pol_p15:Q72K	pol_p15	72	2	100	Y
pol_int:D10E	pol_int	10	2	100	Y
pol_int:E11D	pol_int	11	2	100	N
pol_int:M50L	pol_int	50	2	100	N
pol_int:V72I	pol_int	72	2	100	Y
pol_int:S119P	pol_int	119	2	100	N
pol_int:T122I	pol_int	122	2	100	N
pol_int:G123S	pol_int	123	2	100	Y
pol_int:A124T	pol_int	124	2	100	Y
pol_int:T125A	pol_int	125	2	100	N
pol_int:R127K	pol_int	127	2	100	Y
pol_int:G193E	pol_int	193	2	100	N
pol_int:V201I	pol_int	201	2	100	Y
pol_int:Q216R	pol_int	216	2	100	N
pol_int:K219Q	pol_int	219	2	100	N
pol_int:N232D	pol_int	232	2	100	Y
pol_int:D256E	pol_int	256	2	100	N
pol_int:D286N	pol_int	286	2	100	N
vif:V31I	vif	31	2	100	Y
vif:G37K	vif	37	2	100	N
vif:R41K	vif	41	2	100	N
vif:P47A	vif	47	2	100	N
vif:H48N	vif	48	2	100	N
vif:S95N	vif	95	2	100	N
vif:E101D	vif	101	2	100	Y
vif:K122Q	vif	122	2	100	N
vif:L124I	vif	124	2	100	Y
vif:I128R	vif	128	2	100	N
vif:A151T	vif	151	2	100	Y
vif:I154V	vif	154	2	100	N
vpr:H15Y	vpr	15	2	100	Y
vpr:N16H	vpr	16	2	100	N
vpr:I37P	vpr	37	2	100	Y
vpr:H45Y	vpr	45	2	100	Y
vpr:E58Q	vpr	58	2	100	N
vpr:I60L	vpr	60	2	100	N
vpr:V76M	vpr	76	2	100	N
vpr:T78K	vpr	78	2	100	N
tat1:A42G	tat1	42	2	100	Y
tat1:A58S	tat1	58	2	100	N
tat1:H59P	tat1	59	2	100	Y
tat1:N61D	tat1	61	2	100	Y
tat1:Q63E	tat1	63	2	100	N
tat1:H65N	tat1	65	2	100	N
tat1:S70P	tat1	70	2	100	N
tat1:K71E	tat1	71	2	100	N
tat2:*87S	tat2	15	2	100	Y
rev1:E11D	rev1	11	2	100	N
rev1:I13L	rev1	13	2	100	Y
rev1:R14K	rev1	14	2	100	Y
rev2:N30S	rev2	5	2	100	Y
rev2:E47A	rev2	22	2	100	N
rev2:Q51W	rev2	26	2	100	N
rev2:H53R	rev2	28	2	100	N
rev2:E57N	rev2	32	2	100	N
rev2:R58W	rev2	33	2	100	Y
rev2:G61S	rev2	36	2	100	Y
rev2:T62D	rev2	37	2	100	N
rev2:Y63H	rev2	38	2	100	N
rev2:S67P	rev2	42	2	100	Y
rev2:A68T	rev2	43	2	100	N
rev2:Q74P	rev2	49	2	100	N
rev2:S92A	rev2	67	2	100	N
rev2:T108A	rev2	83	2	100	Y
rev2:*117E	rev2	92	2	100	N
env_gp120:K6I	env_gp120	6	2	100	N
env_gp120:Y7R	env_gp120	7	2	100	N
env_gp120:Q8K	env_gp120	8	2	100	N
env_gp120:H9N	env_gp120	9	2	100	N
env_gp120:L10C	env_gp120	10	2	100	N
env_gp120:W11Q	env_gp120	11	2	100	N
env_gp120:T19M	env_gp120	19	2	100	N
env_gp120:T49N	env_gp120	49	2	100	N
env_gp120:V65A	env_gp120	65	2	100	N
env_gp120:V87G	env_gp120	87	2	100	N
env_gp120:D99N	env_gp120	99	2	100	Y
env_gp120:S128T	env_gp120	128	2	100	Y
env_gp120:D137N	env_gp120	137	2	100	Y
env_gp120:G152V	env_gp120	152	2	100	N
env_gp120:I154M	env_gp120	154	2	100	N
env_gp120:I161V	env_gp120	161	2	100	N
env_gp120:S162T	env_gp120	162	2	100	Y
env_gp120:S164T	env_gp120	164	2	100	N
env_gp120:T188N	env_gp120	188	2	100	N
env_gp120:V208T	env_gp120	208	2	100	N
env_gp120:S209T	env_gp120	209	2	100	N
env_gp120:N230D	env_gp120	230	2	100	Y
env_gp120:T232K	env_gp120	232	2	100	Y
env_gp120:V270I	env_gp120	270	2	100	N
env_gp120:V275E	env_gp120	275	2	100	Y
env_gp120:D279E	env_gp120	279	2	100	N
env_gp120:A281T	env_gp120	281	2	100	N
env_gp120:R306S	env_gp120	306	2	100	Y
env_gp120:R308H	env_gp120	308	2	100	Y
env_gp120:V318Y	env_gp120	318	2	100	Y
env_gp120:T319A	env_gp120	319	2	100	Y
env_gp120:I320T	env_gp120	320	2	100	Y
env_gp120:K322E	env_gp120	322	2	100	Y
env_gp120:N325D	env_gp120	325	2	100	Y
env_gp120:M326I	env_gp120	326	2	100	Y
env_gp120:I333L	env_gp120	333	2	100	N
env_gp120:A336E	env_gp120	336	2	100	N
env_gp120:K337D	env_gp120	337	2	100	N
env_gp120:A346V	env_gp120	346	2	100	N
env_gp120:S347A	env_gp120	347	2	100	N
env_gp120:F353Y	env_gp120	353	2	100	N
env_gp120:V372T	env_gp120	372	2	100	N
env_gp120:T373M	env_gp120	373	2	100	Y
env_gp120:S387T	env_gp120	387	2	100	Y
env_gp120:T388S	env_gp120	388	2	100	N
env_gp120:Q389E	env_gp120	389	2	100	N
env_gp120:S398N	env_gp120	398	2	100	N
env_gp120:W400R	env_gp120	400	2	100	N
env_gp120:T408N	env_gp120	408	2	100	N
env_gp120:E409T	env_gp120	409	2	100	N
env_gp120:S411N	env_gp120	411	2	100	N
env_gp120:D412K	env_gp120	412	2	100	N
env_gp120:K421R	env_gp120	421	2	100	N
env_gp120:M426R	env_gp120	426	2	100	N
env_gp120:K429E	env_gp120	429	2	100	Y
env_gp120:R444N	env_gp120	444	2	100	N
env_gp120:I467T	env_gp120	467	2	100	Y
env_gp120:G471A	env_gp120	471	2	100	N
env_gp120:D474N	env_gp120	474	2	100	N
env_gp120:V496I	env_gp120	496	2	100	N
env_gp41:L7M	env_gp41	7	2	100	Y
env_gp41:M24L	env_gp41	24	2	100	N
env_gp41:Q32L	env_gp41	32	2	100	N
env_gp41:L54M	env_gp41	54	2	100	N
env_gp41:I69V	env_gp41	69	2	100	Y
env_gp41:A101T	env_gp41	101	2	100	Y
env_gp41:N113D	env_gp41	113	2	100	Y
env_gp41:H114N	env_gp41	114	2	100	Y
env_gp41:T115M	env_gp41	115	2	100	Y
env_gp41:D121E	env_gp41	121	2	100	Y
env_gp41:N125D	env_gp41	125	2	100	Y
env_gp41:S129G	env_gp41	129	2	100	Y
env_gp41:H132Y	env_gp41	132	2	100	Y
env_gp41:I135L	env_gp41	135	2	100	N
env_gp41:E143D	env_gp41	143	2	100	N
env_gp41:N163D	env_gp41	163	2	100	Y
env_gp41:T165S	env_gp41	165	2	100	N
env_gp41:L173I	env_gp41	173	2	100	Y
env_gp41:A189T	env_gp41	189	2	100	N
env_gp41:V190I	env_gp41	190	2	100	N
env_gp41:Q199K	env_gp41	199	2	100	N
env_gp41:T212A	env_gp41	212	2	100	Y
env_gp41:P213Q	env_gp41	213	2	100	N
env_gp41:D232G	env_gp41	232	2	100	N
env_gp41:R233G	env_gp41	233	2	100	N
env_gp41:I235G	env_gp41	235	2	100	N
env_gp41:R236P	env_gp41	236	2	100	N
env_gp41:N239T	env_gp41	239	2	100	N
env_gp41:S241F	env_gp41	241	2	100	Y
env_gp41:L244I	env_gp41	244	2	100	N
env_gp41:D247V	env_gp41	247	2	100	N
env_gp41:S256L	env_gp41	256	2	100	N
env_gp41:N298K	env_gp41	298	2	100	N
env_gp41:A306T	env_gp41	306	2	100	N
env_gp41:V318I	env_gp41	318	2	100	Y
env_gp41:V321I	env_gp41	321	2	100	N
env_gp41:G324R	env_gp41	324	2	100	Y
env_gp41:A325T	env_gp41	325	2	100	N
env_gp41:C326F	env_gp41	326	2	100	N
env_gp41:R330L	env_gp41	330	2	100	Y
env_gp41:L340A	env_gp41	340	2	100	N
env_gp41:I343A	env_gp41	343	2	100	Y
env_gp41:L344F	env_gp41	344	2	100	N
nef:S9N	nef	9	2	100	N
nef:V10L	nef	10	2	100	N
nef:I11R	nef	11	2	100	N
nef:D28E	nef	28	2	100	N
nef:R29G	nef	29	2	100	Y
nef:A33V	nef	33	2	100	N
nef:R35Q	nef	35	2	100	N
nef:A50T	nef	50	2	100	N
nef:N52S	nef	52	2	100	N
nef:T71R	nef	71	2	100	Y
nef:*124W	nef	124	2	100	Y
ins:7244:3	ins	7244	2	100	N
ins:7467:3	ins	7467	2	100	N
ins:7828:3	ins	7828	2	100	N
ins:9524:1	ins	9524	2	100	N
del:666:1	del	666	2	100	N
del:755:2	del	755	2	100	N
del:5771:1	del	5771	2	100	Y
del:5806:3	del	5806	2	100	N
del:6262:3	del	6262	2	100	N
del:7151:6	del	7151	2	100	Y
del:7425:18	del	7425	2	100	N
del:7604:3	del	7604	2	100	N
SYNSNP:G660A	SYNSNP	660	2	100	N
SYNSNP:G668T	SYNSNP	668	2	100	N
SYNSNP:A674G	SYNSNP	674	2	100	N
SYNSNP:C687T	SYNSNP	687	2	100	N
SYNSNP:A717T	SYNSNP	717	2	100	N
SYNSNP:A758T	SYNSNP	758	2	100	N
SYNSNP:A759T	SYNSNP	759	2	100	N
SYNSNP:G819C	SYNSNP	819	2	100	N
SYNSNP:A894C	SYNSNP	894	2	100	N
SYNSNP:G939T	SYNSNP	939	2	100	N
SYNSNP:A945G	SYNSNP	945	2	100	N
SYNSNP:G1053A	SYNSNP	1053	2	100	Y
SYNSNP:G1083A	SYNSNP	1083	2	100	N
SYNSNP:C1095T	SYNSNP	1095	2	100	Y
SYNSNP:T1167C	SYNSNP	1167	2	100	N
SYNSNP:G1293A	SYNSNP	1293	2	100	Y
SYNSNP:G1398A	SYNSNP	1398	2	100	N
SYNSNP:G1443A	SYNSNP	1443	2	100	N
SYNSNP:C1590T	SYNSNP	1590	2	100	N
SYNSNP:A1644T	SYNSNP	1644	2	100	N
SYNSNP:C1665T	SYNSNP	1665	2	100	N
SYNSNP:C1707T	SYNSNP	1707	2	100	N
SYNSNP:G1725A	SYNSNP	1725	2	100	N
SYNSNP:G1767A	SYNSNP	1767	2	100	N
SYNSNP:C1770T	SYNSNP	1770	2	100	N
SYNSNP:G1809A	SYNSNP	1809	2	100	Y
SYNSNP:T1863C	SYNSNP	1863	2	100	N
SYNSNP:G1866A	SYNSNP	1866	2	100	Y
SYNSNP:G1941A	SYNSNP	1941	2	100	N
SYNSNP:C1995T	SYNSNP	1995	2	100	N
SYNSNP:A2118G	SYNSNP	2118	2	100	Y
SYNSNP:G2127A	SYNSNP	2127	2	100	N
SYNSNP:G2181A	SYNSNP	2181	2	100	N
SYNSNP:G2223A	SYNSNP	2223	2	100	N
SYNSNP:T2244C	SYNSNP	2244	2	100	N
SYNSNP:G2258A	SYNSNP	2258	2	100	N
SYNSNP:G2294A	SYNSNP	2294	2	100	N
SYNSNP:G2366A	SYNSNP	2366	2	100	N
SYNSNP:T2489C	SYNSNP	2489	2	100	N
SYNSNP:A2492T	SYNSNP	2492	2	100	N
SYNSNP:T2525C	SYNSNP	2525	2	100	N
SYNSNP:T2534C	SYNSNP	2534	2	100	N
SYNSNP:T2541C	SYNSNP	2541	2	100	N
SYNSNP:G2567A	SYNSNP	2567	2	100	Y
SYNSNP:C2603G	SYNSNP	2603	2	100	N
SYNSNP:A2624C	SYNSNP	2624	2	100	N
SYNSNP:A2636G	SYNSNP	2636	2	100	N
SYNSNP:T2663C	SYNSNP	2663	2	100	N
SYNSNP:G2669A	SYNSNP	2669	2	100	Y
SYNSNP:G2684A	SYNSNP	2684	2	100	Y
SYNSNP:C2840T	SYNSNP	2840	2	100	N
SYNSNP:A2861G	SYNSNP	2861	2	100	N
SYNSNP:G2924A	SYNSNP	2924	2	100	N
SYNSNP:T2948C	SYNSNP	2948	2	100	N
SYNSNP:T2951C	SYNSNP	2951	2	100	N
SYNSNP:A3068G	SYNSNP	3068	2	100	N
SYNSNP:T3086A	SYNSNP	3086	2	100	N
SYNSNP:T3092C	SYNSNP	3092	2	100	N
SYNSNP:G3110A	SYNSNP	3110	2	100	N
SYNSNP:G3161A	SYNSNP	3161	2	100	Y
SYNSNP:A3170G	SYNSNP	3170	2	100	N
SYNSNP:G3179A	SYNSNP	3179	2	100	N
SYNSNP:G3323A	SYNSNP	3323	2	100	N
SYNSNP:G3335A	SYNSNP	3335	2	100	Y
SYNSNP:C3362T	SYNSNP	3362	2	100	Y
SYNSNP:A3401G	SYNSNP	3401	2	100	Y
SYNSNP:G3449A	SYNSNP	3449	2	100	N
SYNSNP:G3458A	SYNSNP	3458	2	100	N
SYNSNP:A3470G	SYNSNP	3470	2	100	Y
SYNSNP:A3488G	SYNSNP	3488	2	100	N
SYNSNP:C3594T	SYNSNP	3594	2	100	N
SYNSNP:G3596A	SYNSNP	3596	2	100	N
SYNSNP:A3608G	SYNSNP	3608	2	100	Y
SYNSNP:T3707C	SYNSNP	3707	2	100	N
SYNSNP:C3720T	SYNSNP	3720	2	100	N
SYNSNP:G3722A	SYNSNP	3722	2	100	Y
SYNSNP:T3800C	SYNSNP	3800	2	100	Y
SYNSNP:C3812A	SYNSNP	3812	2	100	N
SYNSNP:G3839A	SYNSNP	3839	2	100	N
SYNSNP:A3902G	SYNSNP	3902	2	100	N
SYNSNP:A3908C	SYNSNP	3908	2	100	N
SYNSNP:A3944G	SYNSNP	3944	2	100	N
SYNSNP:T3959G	SYNSNP	3959	2	100	N
SYNSNP:T4013C	SYNSNP	4013	2	100	N
SYNSNP:A4037G	SYNSNP	4037	2	100	N
SYNSNP:A4070G	SYNSNP	4070	2	100	N
SYNSNP:T4098C	SYNSNP	4098	2	100	N
SYNSNP:G4118A	SYNSNP	4118	2	100	N
SYNSNP:T4145C	SYNSNP	4145	2	100	Y
SYNSNP:A4199G	SYNSNP	4199	2	100	N
SYNSNP:T4200C	SYNSNP	4200	2	100	N
SYNSNP:C4253T	SYNSNP	4253	2	100	N
SYNSNP:G4313A	SYNSNP	4313	2	100	N
SYNSNP:A4322G	SYNSNP	4322	2	100	N
SYNSNP:C4346T	SYNSNP	4346	2	100	N
SYNSNP:T4352C	SYNSNP	4352	2	100	N
SYNSNP:T4431C	SYNSNP	4431	2	100	N
SYNSNP:T4493C	SYNSNP	4493	2	100	N
SYNSNP:A4505G	SYNSNP	4505	2	100	Y
SYNSNP:A4508G	SYNSNP	4508	2	100	N
SYNSNP:G4514A	SYNSNP	4514	2	100	N
SYNSNP:T4526C	SYNSNP	4526	2	100	Y
SYNSNP:T4532C	SYNSNP	4532	2	100	N
SYNSNP:A4535G	SYNSNP	4535	2	100	N
SYNSNP:T4574A	SYNSNP	4574	2	100	Y
SYNSNP:T4607C	SYNSNP	4607	2	100	N
SYNSNP:A4631G	SYNSNP	4631	2	100	Y
SYNSNP:A4649T	SYNSNP	4649	2	100	N
SYNSNP:G4949A	SYNSNP	4949	2	100	N
SYNSNP:C4952T	SYNSNP	4952	2	100	Y
SYNSNP:A5015G	SYNSNP	5015	2	100	N
SYNSNP:T5033C	SYNSNP	5033	2	100	N
SYNSNP:G5085A	SYNSNP	5085	2	100	N
SYNSNP:G5148A	SYNSNP	5148	2	100	N
SYNSNP:G5232A	SYNSNP	5232	2	100	N
SYNSNP:A5292C	SYNSNP	5292	2	100	N
SYNSNP:C5421T	SYNSNP	5421	2	100	Y
SYNSNP:C5430T	SYNSNP	5430	2	100	Y
SYNSNP:T5457C	SYNSNP	5457	2	100	N
SYNSNP:C5473T	SYNSNP	5473	2	100	N
SYNSNP:A5478G	SYNSNP	5478	2	100	Y
SYNSNP:G5529A	SYNSNP	5529	2	100	N
SYNSNP:C5545T	SYNSNP	5545	2	100	N
SYNSNP:C5601T	SYNSNP	5601	2	100	Y
SYNSNP:A5604C	SYNSNP	5604	2	100	N
SYNSNP:G5633A	SYNSNP	5633	2	100	N
SYNSNP:T5651C	SYNSNP	5651	2	100	N
SYNSNP:T5657C	SYNSNP	5657	2	100	N
SYNSNP:G5666A	SYNSNP	5666	2	100	N
SYNSNP:G5687A	SYNSNP	5687	2	100	Y
SYNSNP:G5729A	SYNSNP	5729	2	100	N
SYNSNP:C5768T	SYNSNP	5768	2	100	Y
SYNSNP:C5810T	SYNSNP	5810	2	100	Y
SYNSNP:G5813A	SYNSNP	5813	2	100	N
SYNSNP:G5824T	SYNSNP	5824	2	100	N
SYNSNP:A5829G	SYNSNP	5829	2	100	N
SYNSNP:A5953G	SYNSNP	5953	2	100	N
SYNSNP:G6010A	SYNSNP	6010	2	100	Y
SYNSNP:C6017G	SYNSNP	6017	2	100	N
SYNSNP:C6023A	SYNSNP	6023	2	100	N
SYNSNP:A6041G	SYNSNP	6041	2	100	N
SYNSNP:C6063T	SYNSNP	6063	2	100	Y
SYNSNP:C6074A	SYNSNP	6074	2	100	N
SYNSNP:T6081C	SYNSNP	6081	2	100	N
SYNSNP:G6083T	SYNSNP	6083	2	100	N
SYNSNP:A6091G	SYNSNP	6091	2	100	N
SYNSNP:A6094C	SYNSNP	6094	2	100	N
SYNSNP:C6105T	SYNSNP	6105	2	100	N
SYNSNP:A6107G	SYNSNP	6107	2	100	Y
SYNSNP:T6108C	SYNSNP	6108	2	100	Y
SYNSNP:T6131A	SYNSNP	6131	2	100	Y
SYNSNP:A6139G	SYNSNP	6139	2	100	N
SYNSNP:C6142A	SYNSNP	6142	2	100	N
SYNSNP:A6143C	SYNSNP	6143	2	100	N
SYNSNP:A6175G	SYNSNP	6175	2	100	N
SYNSNP:C6197A	SYNSNP	6197	2	100	Y
SYNSNP:T6201G	SYNSNP	6201	2	100	Y
SYNSNP:A6258C	SYNSNP	6258	2	100	N
SYNSNP:A6260C	SYNSNP	6260	2	100	N
SYNSNP:G6265T	SYNSNP	6265	2	100	N
SYNSNP:A6317T	SYNSNP	6317	2	100	N
SYNSNP:G6362A	SYNSNP	6362	2	100	Y
SYNSNP:T6410C	SYNSNP	6410	2	100	N
SYNSNP:C6461T	SYNSNP	6461	2	100	N
SYNSNP:A6476G	SYNSNP	6476	2	100	N
SYNSNP:C6506T	SYNSNP	6506	2	100	N
SYNSNP:T6545C	SYNSNP	6545	2	100	N
SYNSNP:A6587G	SYNSNP	6587	2	100	N
SYNSNP:G6683A	SYNSNP	6683	2	100	Y
SYNSNP:C6791A	SYNSNP	6791	2	100	N
SYNSNP:G6857A	SYNSNP	6857	2	100	N
SYNSNP:G6884A	SYNSNP	6884	2	100	N
SYNSNP:A6989G	SYNSNP	6989	2	100	N
SYNSNP:C6999T	SYNSNP	6999	2	100	N
SYNSNP:C7013T	SYNSNP	7013	2	100	N
SYNSNP:A7037G	SYNSNP	7037	2	100	N
SYNSNP:G7058A	SYNSNP	7058	2	100	Y
SYNSNP:C7091T	SYNSNP	7091	2	100	Y
SYNSNP:A7133C	SYNSNP	7133	2	100	N
SYNSNP:C7145A	SYNSNP	7145	2	100	Y
SYNSNP:A7149T	SYNSNP	7149	2	100	N
SYNSNP:A7163G	SYNSNP	7163	2	100	N
SYNSNP:G7166A	SYNSNP	7166	2	100	N
SYNSNP:T7269C	SYNSNP	7269	2	100	N
SYNSNP:A7286G	SYNSNP	7286	2	100	N
SYNSNP:A7313G	SYNSNP	7313	2	100	N
SYNSNP:T7370C	SYNSNP	7370	2	100	N
SYNSNP:C7376T	SYNSNP	7376	2	100	N
SYNSNP:C7445T	SYNSNP	7445	2	100	N
SYNSNP:A7454T	SYNSNP	7454	2	100	N
SYNSNP:A7463T	SYNSNP	7463	2	100	Y
SYNSNP:C7469A	SYNSNP	7469	2	100	Y
SYNSNP:A7475G	SYNSNP	7475	2	100	N
SYNSNP:G7580A	SYNSNP	7580	2	100	N
SYNSNP:T7584C	SYNSNP	7584	2	100	N
SYNSNP:A7700G	SYNSNP	7700	2	100	N
SYNSNP:G7745A	SYNSNP	7745	2	100	N
SYNSNP:C7823G	SYNSNP	7823	2	100	Y
SYNSNP:C7833T	SYNSNP	7833	2	100	N
SYNSNP:G7844A	SYNSNP	7844	2	100	N
SYNSNP:G7874A	SYNSNP	7874	2	100	Y
SYNSNP:G7895A	SYNSNP	7895	2	100	N
SYNSNP:G8003A	SYNSNP	8003	2	100	Y
SYNSNP:A8126G	SYNSNP	8126	2	100	N
SYNSNP:G8180A	SYNSNP	8180	2	100	N
SYNSNP:G8189A	SYNSNP	8189	2	100	N
SYNSNP:A8213G	SYNSNP	8213	2	100	Y
SYNSNP:A8219G	SYNSNP	8219	2	100	N
SYNSNP:T8255C	SYNSNP	8255	2	100	Y
SYNSNP:C8297T	SYNSNP	8297	2	100	N
SYNSNP:G8300A	SYNSNP	8300	2	100	N
SYNSNP:T8360C	SYNSNP	8360	2	100	Y
SYNSNP:A8366C	SYNSNP	8366	2	100	N
SYNSNP:T8375C	SYNSNP	8375	2	100	N
SYNSNP:A8391G	SYNSNP	8391	2	100	Y
SYNSNP:C8395A	SYNSNP	8395	2	100	N
SYNSNP:A8423C	SYNSNP	8423	2	100	Y
SYNSNP:A8442C	SYNSNP	8442	2	100	N
SYNSNP:A8452G	SYNSNP	8452	2	100	N
SYNSNP:G8464C	SYNSNP	8464	2	100	N
SYNSNP:G8471A	SYNSNP	8471	2	100	N
SYNSNP:C8479T	SYNSNP	8479	2	100	Y
SYNSNP:G8483A	SYNSNP	8483	2	100	Y
SYNSNP:A8486G	SYNSNP	8486	2	100	N
SYNSNP:A8497T	SYNSNP	8497	2	100	N
SYNSNP:T8501C	SYNSNP	8501	2	100	Y
SYNSNP:G8504A	SYNSNP	8504	2	100	N
SYNSNP:T8576G	SYNSNP	8576	2	100	N
SYNSNP:A8624G	SYNSNP	8624	2	100	Y
SYNSNP:C8663T	SYNSNP	8663	2	100	N
SYNSNP:C8669T	SYNSNP	8669	2	100	Y
SYNSNP:C8681T	SYNSNP	8681	2	100	Y
SYNSNP:T8744C	SYNSNP	8744	2	100	N
SYNSNP:C8774T	SYNSNP	8774	2	100	N
SYNSNP:G8808A	SYNSNP	8808	2	100	N
SYNSNP:G8988A	SYNSNP	8988	2	100	N
SYNSNP:G8991A	SYNSNP	8991	2	100	N
SYNSNP:T9000C	SYNSNP	9000	2	100	N
SYNSNP:A9018G	SYNSNP	9018	2	100	N
SYNSNP:C9102T	SYNSNP	9102	2	100	N
SYNSNP:A9108G	SYNSNP	9108	2	100	Y
SYNSNP:C9153A	SYNSNP	9153	2	100	N
SYNSNP:A9224T	SYNSNP	9224	2	100	Y
SYNSNP:A9250C	SYNSNP	9250	2	100	N
SYNSNP:A9253G	SYNSNP	9253	2	100	Y
SYNSNP:G9259A	SYNSNP	9259	2	100	N
SYNSNP:A9268G	SYNSNP	9268	2	100	Y
SYNSNP:A9270G	SYNSNP	9270	2	100	N
SYNSNP:C9281A	SYNSNP	9281	2	100	Y
SYNSNP:A9283T	SYNSNP	9283	2	100	Y
SYNSNP:T9297C	SYNSNP	9297	2	100	N
SYNSNP:G9298A	SYNSNP	9298	2	100	Y
SYNSNP:T9305A	SYNSNP	9305	2	100	Y
SYNSNP:G9312A	SYNSNP	9312	2	100	N
SYNSNP:G9329A	SYNSNP	9329	2	100	Y
SYNSNP:G9336C	SYNSNP	9336	2	100	N
SYNSNP:G9340A	SYNSNP	9340	2	100	Y
SYNSNP:A9341T	SYNSNP	9341	2	100	Y
SYNSNP:G9347A	SYNSNP	9347	2	100	Y
SYNSNP:A9363G	SYNSNP	9363	2	100	N
SYNSNP:G9376A	SYNSNP	9376	2	100	Y
SYNSNP:G9387A	SYNSNP	9387	2	100	N
SYNSNP:T9389A	SYNSNP	9389	2	100	N
SYNSNP:G9399A	SYNSNP	9399	2	100	N
SYNSNP:G9408A	SYNSNP	9408	2	100	N
SYNSNP:A9409G	SYNSNP	9409	2	100	N
SYNSNP:T9420C	SYNSNP	9420	2	100	N
SYNSNP:G9428T	SYNSNP	9428	2	100	Y
SYNSNP:C9466T	SYNSNP	9466	2	100	N
SYNSNP:T9483A	SYNSNP	9483	2	100	N
SYNSNP:C9506G	SYNSNP	9506	2	100	Y
SYNSNP:T9528C	SYNSNP	9528	2	100	N
